# Supplementary material for: Mycobacterium tuberculosis Type II Toxin-Antitoxin Systems: Genetic Polymorphisms and Functional Properties and the Possibility of Their Use for Genotyping
Source: PLoS One. 2015 Dec 14;10(12):e0143682. doi: 10.1371/journal.pone.0143682 (PMC4680722; doi:10.1371/journal.pone.0143682)
Supplement: S5 Table — (XLS) [file pone.0143682.s005.xls]

## Sheet: Лист1
S5 Table. Type II toxin-antitoxin systems of M. tuberculosis discussed in this article.
GENOMES	210	1034	02_1987	43-16836	7199-99	94_M4241A	Beijing/ NITR203	BT1	BT2	BTB05-552	BTB05-559	CCDC5079	CCDC5180	CDC1551	CDC1551A	CTRI-2	CTRI-4	CWCFVRF MDRTB 670	EAI5	EAS054	F11	G-12-005	GM 1503	GuangZ0019	H37Ra	H37Rv	HKBS1	HN878	INS_MDR INS2	INS_SEN	INS_XDR	KZN 1435	KZN 4207	KZN 605	KZN R506	KZN V2475	MOS10	MOS11	MOS12	MOS14	MOS2	MOS7	MOS9	MTB-476	NA-A0008	NA-A0009	NCGM2209	OSDD071	OSDD105
Toxins and Antitoxins
HigA1	363: C->T --;	363: C->T --;	363: C->T --;				363: C->T --;	363: C->T --;	363: C->T --;			363: C->T --;	363: C->T --;				63: T->C --; 363: C->T --;					363: C->T --;		445: G->T A->S;			363: C->T --;	363: C->T --;		257: C->G A->G;								363: C>T*; 13/16	363: C>T*; 10/12	363: C>T*; 9/12							363: C->T --;
HigB1																																															90: C->G no PIN --;
MazE3														27: -->T *;													85: G->A V->M;
MazE4														44: G->A R->Q;	44: G->A R->Q;
MazE5																			74: T->- *;																														298: G->- *;
MazE6																								201: C->T --;
MazE8
MazF1
MazF2
MazF3	194: C->T no PIN T->I;	194: C->T no PIN T->I;	194: C->T no PIN T->I;	194: C->T no PIN T->I;		194: C->T no PIN T->I;	194: C->T no PIN T->I;	194: C->T no PIN T->I;	194: C->T no PIN T->I;			194: C->T no PIN T->I;	194: C->T no PIN T->I;				194: C->T no PIN T->I;	194: C->T no PIN T->I;	194: C->T no PIN T->I;	194: C->T no PIN T->I;		194: C->T no PIN T->I;					194: C->T no PIN T->I;	194: C->T no PIN T->I;									79: C>G*; 32/39	194: C>T*; 7/8	194: C>T*; 8/9	194: C>T*; 6/9	79: C>G*; 35/51				194: C->T no PIN T->I;	194: C->T no PIN T->I;	194: C->T no PIN T->I;	194: C->T no PIN T->I;
MazF4																184: G->C no PIN G->R;				214: C->T no PIN L->F;
MazF6																								175: G->A no PIN G->S;
MazF7				302: G->C no PIN R->P;																302: G->C no PIN R->P;		313: A->G no PIN N->D;																							302: G->C no PIN R->P;	302: G->C no PIN R->P;
MazF8	122: G->T no PIN G->V;	122: G->T no PIN G->V;	122: G->T no PIN G->V;				122: G->T no PIN G->V;	122: G->T no PIN G->V;	122: G->T no PIN G->V;			122: G->T no PIN G->V;	122: G->T no PIN G->V;				122: G->T no PIN G->V;	122: G->T no PIN G->V;				122: G->T no PIN G->V;					122: G->T no PIN G->V;	122: G->T no PIN G->V;										122: G>T*; 12/16	122: G>T*; 12/14	122: G>T*; 11/12							122: G->T no PIN G->V;
ParE1				274: A->C no PIN M->L;																																							103: C>T*; 43/47
ParE2
RelB1														222: G->- *;																																		124: G->T A->S;
RelB2																		252: C->G --;
RelB3																							60: T->C --;																									237: T->G --;
RelE1
RelE2	63: C->A no PIN --;	63: C->A no PIN --;	63: C->A no PIN --;	63: C->A no PIN --;	63: C->A no PIN --;	63: C->A no PIN --;	63: C->A no PIN --;	63: C->A no PIN --;	63: C->A no PIN --;	63: C->A no PIN --;	63: C->A no PIN --;	63: C->A no PIN --;	63: C->A no PIN --;	63: C->A no PIN --;	63: C->A no PIN --;	63: C->A no PIN --;	63: C->A no PIN --;	63: C->A no PIN --;	63: C->A no PIN --;	63: C->A no PIN --;	63: C->A no PIN --;	63: C->A no PIN --;	63: C->A no PIN --;	63: C->A no PIN --;			63: C->A no PIN --;	63: C->A no PIN --;	63: C->A no PIN --;	63: C->A no PIN --;	63: C->A no PIN --;	63: C->A no PIN --;	63: C->A no PIN --;147: G->A no PIN --;	63: C->A no PIN --;	63: C->A no PIN --;	63: C->A no PIN --;	63: C>A*; 36/40	63: C>A*; 13/14	63: C>A*; 9/10	63: C>A*; 14/15	63: C>A*; 40/49	63: C>A*; 20/21	63: C>A*; 50/59	63: C->A no PIN --;	63: C->A no PIN --;	63: C->A no PIN --;	63: C->A no PIN --;	63: C->A no PIN --;	63: C->A no PIN --;
RelE3
Rv0298	213: G->A --;	18: C->T --;213: G->A --;	213: G->A --;				213: G->A --;	213: G->A --;	213: G->A --;			213: G->A --;	213: G->A --;				213: G->A --;	213: G->A --;				213: G->A --;					213: G->A --;	213: G->A --;										213: G>A*; 12/15	213: G>A*; 8/11								213: G->A --;
Rv0299												300: -->G no PIN *;																																				88: G->A no PIN A->T;
Rv0909				135: T->G --;															135: T->G --;	135: T->G --;																									135: T->G --;	135: T->G --;
Rv1545
Rv1546																		252: G->- no PIN *;																									133: C>T*; 43/49
Rv2021c(HigB)	96: A->G --;	96: A->G --;	96: A->G --;			96: A->G --;		96: A->G --;	96: A->G --;			96: A->G --;	96: A->G --;				96: A->G --;	96: A->G --;				96: A->G --;					96: A->G --;	96: A->G --;										96: A>G*; 11/13	96: A>G*; 8/11								95: A->G --;
Rv2022c(HigA)						190: G->A V->M;		58: G->A D->N;								353: T->C V->A;							353: T->C V->A;								353: T->C V->A;	353: T->C V->A;	353: T->C V->A;	353: T->C V->A;	353: T->C V->A;	353: T->C V->A;	353: T>C*; 37/39				353: T>C*; 45/87	353: T>C*; 22/24		193: -->T *;194: -->G *;
Rv2653c				111: C->T no PIN --;272: A->T no PIN K->M;294: C->G no PIN --;		90: G->A no PIN --;																		59: G->A no PIN R->Q;																					111: C->T no PIN --;272: A->T no PIN K->M;294: C->G no PIN --;	111: C->T no PIN --;272: A->T no PIN K->M;294: C->G no PIN --;
Rv3182(HigA)					273: G->C W->C;
Rv3183(HigB)	75: C->G --;	75: C->G --;	75: C->G --;					75: C->G --;	75: C->G --;			75: C->G --;	75: C->G --;				75: C->G --;	75: C->G --;				75: C->G --;					75: C->G --;	75: C->G --;										75: C>G*; 13/17	75: C>G*; 5/6	75: C>G*; 12/15							74: C->G --;
VapB1				7: -->G *;																										34: G->A D->N;
VapB10																																												201: G->C --;
VapB11																							127: G->A G->R;																										94: G->- *;
VapB12																																												5: C->T S->F;
VapB13												165: -->G *;																																				261: G->A --;
VapB14
VapB15
VapB17	72: A->- *;73: A->- *;75: A->- *;76: T->- *;77: T->- *;	72: A->- *;73: A->- *;75: A->- *;76: T->- *;77: T->- *;	72: A->- *;73: A->- *;75: A->- *;76: T->- *;77: T->- *;			72: A->- *;73: A->- *;75: A->- *;76: T->- *;77: T->- *;	72: A->- *;73: A->- *;75: A->- *;76: T->- *;77: T->- *;	72: A->- *;73: A->- *;75: A->- *;76: T->- *;77: T->- *;	72: A->- *;73: A->- *;75: A->- *;76: T->- *;77: T->- *;	213: G->C --;	213: G->C --;	72: A->- *;73: A->- *;75: A->- *;76: T->- *;77: T->- *;	72: A->- *;73: A->- *;75: A->- *;76: T->- *;77: T->- *;				72: A->- *;73: A->- *;75: A->- *;76: T->- *;77: T->- *;	72: A->- *;73: A->- *;75: A->- *;76: T->- *;77: T->- *;				72: A->- *;73: A->- *;75: A->- *;76: T->- *;77: T->- *;	223: -->G *;				72: A->- *;73: A->- *;75: A->- *;76: T->- *;77: T->- *;	72: A->- *;73: A->- *;75: A->- *;76: T->- *;77: T->- *;										77: T>C*; 13/15	77: T>C*; 11/13	77: T>C*; 3/4							72: A->- *;73: A->- *;75: A->- *;76: T->- *;77: T->- *;
VapB18	99: A->- *;	99: A->- *;	99: A->- *;				99: A->- *;	99: A->- *;	99: A->- *;			99: A->- *;	99: A->- *;				99: A->- *;	99: A->- *;				99: A->- *;					99: A->- *;	99: A->- *;				56: C->T P->L;				56: C->T P->L;		99: A>T*; 14/15									99: A->- *;
VapB19	79: -->G *;91: C->T *;119: -->G *;123: -->G *;142: C->G *;																						54: C->G --;
VapB2
VapB20																							203: T->- *;212: C->T *;226: G->- *;229: T->- *;233: G->- *;236: A->- *;243: A->- *;
VapB21																											10: G->A G->R;
VapB22	167: C->T A->V;	167: C->T A->V;	167: C->T A->V;	167: C->T A->V;	167: C->T A->V;	167: C->T A->V;	167: C->T A->V;	167: C->T A->V;	167: C->T A->V;	167: C->T A->V;	167: C->T A->V;	167: C->T A->V;	167: C->T A->V;	167: C->T A->V;	167: C->T A->V;	167: C->T A->V;	167: C->T A->V;	167: C->T A->V;	167: C->T A->V;	167: C->T A->V;	167: C->T A->V;	167: C->T A->V;	167: C->T A->V;	167: C->T A->V;			167: C->T A->V;	167: C->T A->V;	167: C->T A->V;	167: C->T A->V;	167: C->T A->V;	167: C->T A->V;	167: C->T A->V;	167: C->T A->V;	167: C->T A->V;	167: C->T A->V;	167: C>T*; 20/23	167: C>T*; 7/10	167: C>T*; 9/13	167: C>T*; 9/11	167: C>T*; 20/25	167: C>T*; 10/13	167: C>T*; 47/50	167: C->T A->V;	167: C->T A->V;	167: C->T A->V;	167: C->T A->V;	167: C->T A->V;	167: C->T A->V;
VapB24																																																150: C->T --;
VapB27
VapB30																											140: T->- *;141: C->A *;
VapB31			159: C->T --;164: G->C G->A;182: G->C R->P;186: C->T --;195: G->A --;206: G->C R->T;207: A->G A->V;209: C->T A->V;234: C->T --;249: C->G --;									98: -->C *;99: -->C *;					12: G->C --;24: C->G --;31: A->C I->L;36: C->G --;40: G->A A->T;70: C->T Q->stop;93: G->A --;112: T->C F->L;125: A->G H->R;126: C->T V->T;127: G->A V->T;128: T->C V->T;141: C->G --;144: G->A --;153: G->C --;159: C->T --;164: G->C G->A;182: G->C R->P;186: C->T --;195: G->A --;206: G->C R->T;207: A->G A->V;209: C->T A->V;234: C->T --;249: C->G --;						102: T->C *;141: -->C *;							70: C->Y --;								40: G>A*; 6/10		125: A>G*; 5/9 207: A>G*; 5/9
VapB33
VapB34																			79: A->G T->A;	79: A->G T->A;												140: C->A A->E;	140: C->A A->E;	140: C->A A->E;	140: C->A A->E;	140: C->A A->E;
VapB35
VapB37			16: A->T T->S;																																									4: C->- *;
VapB4
VapB40				192: G->A --;															192: G->A --;	192: G->A --;																									192: G->A --;	192: G->A --;
VapB41																116: C->T S->F;
VapB43		133: G->C A->P;												132: G->- *;																																			89: T->- *;
VapB44																																						180: T>C*; 5/9
VapB45												400: -->C *;											382: -->C *;423: -->G *;433: -->G *;
VapB47	250: C->T R->C;						250: C->T R->C;	250: C->T R->C;	250: C->T R->C;			250: C->T R->C;	250: C->T R->C;									250: C->T R->C;					250: C->T R->C;	250: C->T R->C;										250: C>T*; 7/8	250: C>T*; 7/9	250: C>T*; 9/11								58: G->C A->P;
VapB48																								145: C->T R->C;																									43: T->- *;
VapB49												399: -->C *;											381: -->C *;422: -->G *;432: -->G *;
VapB5													237: C->A --;
VapB50
VapB6																																											56: T>C*; 44/46
VapB7										151: C->T R->C;	151: C->T R->C;
VapB8
VapC1			94: T->C PIN(-/p) S->P;														94: T->C PIN(-/p) S->P;
VapC10				308: A->G PIN(+) D->G;															308: A->G PIN(+) D->G;	308: A->G PIN(+) D->G;																							394: C>T*; 31/52		308: A->G PIN(+) D->G;	308: A->G PIN(+) D->G;
VapC11																			39: C->T PIN(+) --;
VapC12							138: T->C PIN(+) --;																															95: A>G*; 15/16
VapC13
VapC14
VapC16					376: G->A PIN(+) A->T;
VapC18
VapC19																								66: G->A PIN(+) --;
VapC2
VapC20																			259: G->T PIN(+) V->L;				*
VapC21																			276: G->T PIN(+) --;	276: G->T PIN(+) --;
VapC22
VapC23										344: C->T PIN(+) T->M;	344: C->T PIN(+) T->M;
VapC24
VapC27																														17: C->A PIN(-/p) A->E;
VapC28
VapC29																			150: G->A PIN(+) --;	150: G->A PIN(+) --;
VapC3							348: T->G PIN(+) --;																																					81: C->A PIN(+) --;
VapC30
VapC31				267: C->G PIN(+) M->V;268: A->G PIN(+) M->V;															267: C->G PIN(+) M->V;268: A->G PIN(+) M->V;	267: C->G PIN(+) M->V;268: A->G PIN(+) M->V;										223: G->A PIN(+) A->T;										*					267: C->G PIN(+) M->V;268: A->G PIN(+) M->V;	267: C->G PIN(+) M->V;268: A->G PIN(+) M->V;
VapC33														159: T->C PIN(+) --;	159: T->C PIN(+) --;				255: T->G PIN(+) --;
VapC34
VapC35
VapC36					377: T->A PIN(+) L->Q;		201: G->T PIN(+) --;							377: T->A PIN(+) L->Q;	377: T->A PIN(+) L->Q;																																		377: T->A PIN(+) L->Q;
VapC37	46: A->G PIN(+) T->A;						46: A->G PIN(+) T->A;	46: A->G PIN(+) T->A;	46: A->G PIN(+) T->A;			46: A->G PIN(+) T->A;	46: A->G PIN(+) T->A;									46: A->G PIN(+) T->A;					46: A->G PIN(+) T->A;	46: A->G PIN(+) T->A;										46: A>G*; 10/16		46: A>G*; 14/24									102: C->- PIN(+) *;
VapC38	143: T->C PIN(+) V->A;				197: G->C PIN(+) R->P;		143: T->C PIN(+) V->A;	143: T->C PIN(+) V->A;	143: T->C PIN(+) V->A;			143: T->C PIN(+) V->A;	143: T->C PIN(+) V->A;	197: G->C PIN(+) R->P;	197: G->C PIN(+) R->P;							143: T->C PIN(+) V->A;					143: T->C PIN(+) V->A;	143: T->C PIN(+) V->A;				168: C->T PIN(+) --;	168: C->T PIN(+) --;	168: C->T PIN(+) --;	168: C->T PIN(+) --;	168: C->T PIN(+) --;		143: T>C*; 12/13	143: T>C*; 12/13	143: T>C*; 13/14									197: G->C PIN(+) R->P;
VapC39
VapC4
VapC40	229: T->C PIN(+) C->R;	229: T->C PIN(+) C->R;	229: T->C PIN(+) C->R;	229: T->C PIN(+) C->R;		229: T->C PIN(+) C->R;	229: T->C PIN(+) C->R;	229: T->C PIN(+) C->R;	229: T->C PIN(+) C->R;			229: T->C PIN(+) C->R;	229: T->C PIN(+) C->R;				229: T->C PIN(+) C->R;	229: T->C PIN(+) C->R;	229: T->C PIN(+) C->R;	229: T->C PIN(+) C->R;		229: T->C PIN(+) C->R;	91: G->A PIN(+) V->I;				229: T->C PIN(+) C->R;	229: T->C PIN(+) C->R;										229: T>C*; 7/11	229: T>C*; 11/16	229: T>C*; 12/14					229: T->C PIN(+) C->R;	229: T->C PIN(+) C->R;	229: T->C PIN(+) C->R;	229: T->C PIN(+) C->R;
VapC46		304: G->C PIN(+) G->R;308: T->G PIN(+) V->G;322: T->G PIN(+) L->V;																																														124: G->A PIN(+) A->T;
VapC47	137: C->T PIN(+) S->L;	137: C->T PIN(+) S->L;	137: C->T PIN(+) S->L;	137: C->T PIN(+) S->L;	137: C->T PIN(+) S->L;	137: C->T PIN(+) S->L;	137: C->T PIN(+) S->L;	137: C->T PIN(+) S->L;	137: C->T PIN(+) S->L;	137: C->T PIN(+) S->L;	137: C->T PIN(+) S->L;	137: C->T PIN(+) S->L;	137: C->T PIN(+) S->L;	137: C->T PIN(+) S->L;	137: C->T PIN(+) S->L;	137: C->T PIN(+) S->L;	137: C->T PIN(+) S->L;211: A->T PIN(+) I->F;	137: C->T PIN(+) S->L;	137: C->T PIN(+) S->L;	137: C->T PIN(+) S->L;	137: C->T PIN(+) S->L;	137: C->T PIN(+) S->L;	137: C->T PIN(+) S->L;	137: C->T PIN(+) S->L;			137: C->T PIN(+) S->L;	137: C->T PIN(+) S->L;	137: C->T PIN(+) S->L;	137: C->T PIN(+) S->L;	137: C->T PIN(+) S->L;	137: C->T PIN(+) S->L;	137: C->T PIN(+) S->L;	137: C->T PIN(+) S->L;	137: C->T PIN(+) S->L;	137: C->T PIN(+) S->L;	137: C>T*; 36/39	137: C>T*; 10/12	137: C>T*; 11/14	137: C>T*; 9/10	137: C>T*; 40/61	137: C>T*; 16/18	137: C>T*; 43/50	137: C->T PIN(+) S->L;	137: C->T PIN(+) S->L;	137: C->T PIN(+) S->L;	137: C->T PIN(+) S->L;	137: C->T PIN(+) S->L;	137: C->T PIN(+) S->L;
VapC48																																																	290: C->- PIN(+) *;
VapC49																							17: -->T *;73: -->G *;88: -->A *;102: G->T *;138: -->C *;
VapC5																								241: A->- PIN(+) *;						155: C->A PIN(+) T->K;																			167: G->- PIN(+) *;
VapC50																																																252: G->A D->N;
VapC6	219: -->T PIN(+) *;																							280: G->A PIN(+) A->T;																								194: G->T PIN(+) W->L;
VapC7
VapC9																			172: C->T PIN(+) R->W;	172: C->T PIN(+) R->W;																									299: C->- PIN(+) *;
* - low-quality sequencing
[truncated: 124 more columns]
